# Supplementary material for: Evidence available and used by the Food and Drug Administration for the approval of orphan and nonorphan drugs
Source: Health Aff Sch. 2025 Mar 18;3(4):qxaf057. doi: 10.1093/haschl/qxaf057 (PMC11970248; doi:10.1093/haschl/qxaf057)
Supplement: qxaf057_Supplementary_Data [file qxaf057_supplementary_data.zip]

Archive with 2 entries (2 files):
- coi_disclosure.docx
- Supplemental Tables.docx
